# Supplementary material for: Prediction of Pseudomonas spp. Population in Food Products and Culture Media Using Machine Learning-Based Regression Methods
Source: Life (Basel). 2023 Jun 22;13(7):1430. doi: 10.3390/life13071430 (PMC10381478; doi:10.3390/life13071430)
Supplement: Supplementary file 1 [file life-13-01430-s001.zip]

Archive with 3 entries (3 files):
- PCP Software.rar
- Supplementary Data.xlsx
- Video for PCP Software.mp4
