# Supplementary material for: Prediction of Pseudomonas spp. Population in Food Products and Culture Media Using Machine Learning-Based Regression Methods
Source: Life (Basel). 2023 Jun 22;13(7):1430. doi: 10.3390/life13071430 (PMC10381478; doi:10.3390/life13071430)
Supplement: Supplementary file 1 [file life-13-01430-s001.zip › Supplementary Data.xlsx]

## Sheet: COMBASE DATA
	record ID
Food category	Beef	Pork	Poultry	Culture medium
	''NP_100''	''BA_25''	''SA107''	''P01''
	''NP_101''	''BA_26''	''SA108''	''P02''		Data can be found at	www.combase.cc
	''NP_102''	''BA_27''	''SA109''	''P03''
	''NP_103''	''BA_28''	''SA110''	''P04''
	''NP_104''	''BA_41''	''SA117''	''P05''
	''NP_93''	''BA_42''	''SA123''	''P06''
	''NP_94''	''BA_43''	''SA129''	''P08''
	''NP_95''	''BA_44''	''SA135''	''P09''
	''NP_96''	''BMA_13''	''SA141''	''P12''
	''NP_97''	''BMA_14''	''SA146''	''P13''
	''NP_98''	''BMA_15''	''SA151''	''P14''
	''NP_99''	''BMA_16''	''SA156''	''P17''
	''allP_77''	''Carntt_1_4''	''SA73''	''PPSG_100''
	''allP_78''	''Lombo_1_4''	''SA79''	''PPSG_101''
	''allP_79''	''Lombo_2_4''	''SA85''	''PPSG_102''
	''allP_80''	''Lombo_3_4''	''SA90''	''PPSG_103''
		''Lombo_4_4''	''SL67''	''PPSG_104''
		''Lombo_5_4''	''SL72''	''PPSG_105''
		''PA_13''	''SL75''	''PPSG_106''
		''PA_14''	''SL78''	''PPSG_107''
		''PA_15''	''SL83''	''PPSG_108''
		''PA_16''	''SL87''	''PPSG_109''
		''PA_37''	''SL89''	''PPSG_110''
		''PA_38''	''SY109''	''PPSG_111''
		''PA_39''	''SY110''	''PPSG_112''
		''PA_40''	''SY111''	''PPSG_113''
		''PA_50''	''SY126''	''PPSG_114''
		''PA_51''	''SY127''	''PPSG_115''
		''PA_52''	''SY85''	''PPSG_116''
		''PMA_10''	''SY94''	''PPSG_117''
		''PMA_11''		''PPSG_118''
		''PMA_12''		''PPSG_119''
		''SA35''		''PPSG_120''
		''SA40''		''PPSG_151''
		''SA45''		''PPSG_152''
		''SA50''		''PPSG_153''
		''SY25''		''PPSG_154''
		''SY26''		''PPSG_155''
		''SY27''		''PPSG_156''
		''SY28''		''PPSG_157''
		''SY63''		''PPSG_158''
		''SY64''		''PPSG_159''
		''SY65''		''PPSG_160''
		''SY66''		''PPSG_161''
		''SY67''		''PPSG_162''
		''SY68''		''PPSG_163''
		''SY69''		''PPSG_164''
		''SY70''		''PPSG_165''
				''PPSG_166''
				''PPSG_167''
				''PPSG_168''
				''PPSG_169''
				''PPSG_170''
				''PPSG_171''
				''PPSG_172''
				''PPSG_173''
				''PPSG_174''
				''PPSG_175''
				''PPSG_176''
				''PPSG_177''
				''PPSG_178''
				''PPSG_179''
				''PPSG_180''
				''PPSG_181''
				''PPSG_182''
				''PPSG_183''
				''PPSG_184''
				''PPSG_185''
				''PPSG_186''
				''PPSG_187''
				''PPSG_188''
				''PPSG_189''
				''PPSG_190''
				''PPSG_191''
				''PPSG_192''
				''PPSG_193''
				''PPSG_194''
				''PPSG_77''
				''PPSG_78''
				''PPSG_79''
				''PPSG_80''
				''PPSG_81''
				''PPSG_82''
				''PPSG_83''
				''PPSG_84''
				''PPSG_85''
				''PPSG_86''
				''PPSG_87''
				''PPSG_88''
				''PPSG_89''
				''PPSG_90''
				''PPSG_91''
				''PPSG_92''
				''PPSG_93''
				''PPSG_94''
				''PPSG_95''
				''PPSG_96''
				''PPSG_97''
				''PPSG_98''
				''PPSG_99''
				''PS1''
				''PS10''
				''PS100''
				''PS101''
				''PS102''
				''PS103''
				''PS104''
				''PS105''
				''PS106''
				''PS107''
				''PS108''
				''PS109''
				''PS11''
				''PS110''
				''PS111''
				''PS112''
				''PS113''
				''PS114''
				''PS115''
				''PS116''
				''PS117''
				''PS118''
				''PS119''
				''PS12''
				''PS120''
				''PS121''
				''PS122''
				''PS123''
				''PS124''
				''PS125''
				''PS126''
				''PS127''
				''PS128''
				''PS129''
				''PS13''
				''PS130''
				''PS131''
				''PS132''
				''PS133''
				''PS134''
				''PS135''
				''PS136''
				''PS137''
				''PS138''
				''PS139''
				''PS14''
				''PS140''
				''PS141''
				''PS142''
				''PS143''
				''PS144''
				''PS145''
				''PS146''
				''PS147''
				''PS148''
				''PS149''
				''PS15''
				''PS150''
				''PS151''
				''PS152''
				''PS153''
				''PS154''
				''PS155''
				''PS156''
				''PS157''
				''PS158''
				''PS159''
				''PS16''
				''PS160''
				''PS161''
				''PS162''
				''PS163''
				''PS164''
				''PS165''
				''PS166''
				''PS167''
				''PS168''
				''PS169''
				''PS17''
				''PS170''
				''PS171''
				''PS172''
				''PS173''
				''PS174''
				''PS175''
				''PS176''
				''PS177''
				''PS178''
				''PS179''
				''PS18''
				''PS180''
				''PS181''
				''PS182''
				''PS183''
				''PS184''
				''PS185''
				''PS186''
				''PS187''
				''PS188''
				''PS189''
				''PS19''
				''PS190''
				''PS191''
				''PS192''
				''PS193''
				''PS194''
				''PS195''
				''PS196''
				''PS197''
				''PS198''
				''PS199''
				''PS2''
				''PS20''
				''PS200''
				''PS201''
				''PS202''
				''PS203''
				''PS204''
				''PS21''
				''PS22''
				''PS23''
				''PS24''
				''PS25''
				''PS26''
				''PS27''
				''PS28''
				''PS29''
				''PS3''
				''PS30''
				''PS31''
				''PS32''
				''PS33''
				''PS34''
				''PS35''
				''PS36''
				''PS37''
				''PS38''
				''PS39''
				''PS4''
				''PS40''
				''PS41''
				''PS42''
				''PS43''
				''PS44''
				''PS45''
				''PS46''
				''PS47''
				''PS48''
				''PS49''
				''PS5''
				''PS50''
				''PS51''
				''PS52''
				''PS53''
				''PS54''
				''PS55''
				''PS56''
				''PS57''
				''PS58''
				''PS59''
				''PS6''
				''PS60''
				''PS61''
				''PS62''
				''PS63''
				''PS64''
				''PS65''
				''PS66''
				''PS67''
				''PS68''
				''PS69''
				''PS7''
				''PS70''
				''PS71''
				''PS72''
				''PS73''
				''PS74''
				''PS75''
				''PS76''
				''PS77''
				''PS78''
				''PS79''
				''PS8''
				''PS80''
				''PS81''
				''PS82''
				''PS83''
				''PS84''
				''PS85''
				''PS86''
				''PS87''
				''PS88''
				''PS89''
				''PS9''
				''PS90''
				''PS91''
				''PS92''
				''PS93''
				''PS94''
				''PS95''
				''PS96''
				''PS97''
				''PS98''
				''PS99''
				''Tas1255''
				''Tas1258''
				''Tas1261''
				''Tas1264''
				''Tas1267''
				''Tas1270''
				''Tas1277''
				''Tas1279''
				''Tas1281''
				''Tas_2015022''
				''Tas_2015023''
				''Tas_2015024''
				''Tas_2015025''
				''Tas_2015026''
				''Tas_2015027''
				''Tas_2015028''
				''Tas_2015029''
				''Tas_2015030''
				''allP_49''
				''allP_50''
				''allP_51''
				''allP_52''
				''allP_53''
				''allP_54''
				''allP_55''
				''allP_56''
				''allP_57''
				''allP_58''
				''p101''
				''p102''
				''p104''
				''p105''
				''p106''
				''p108''
				''p109''
				''p110''
				''p112''
				''p113''
				''p114''
				''p116''
				''p118''
				''p119''
				''p120''
				''p121''
				''p123''
				''p124''
				''p125''
				''p126''
				''p129''
				''p130''
				''p131''
				''p132''
				''p133''
				''p135''
				''p139''
				''p140''
				''p141''
				''p142''
				''p145''
				''p146''
				''p147''
				''p149''
				''p150''
				''p151''
				''p152''
				''p153''
				''p154''
				''p155''
				''p156''
				''p157''
				''p158''
				''p28''
				''p29''
				''p30''
				''p31''
				''p32''
				''p34''
				''p35''
				''p36''
				''p37''
				''p41''
				''p42''
				''p46''
				''p47''
				''p51''
				''p52''
				''p57''
				''p58''
				''p59''
				''p60''
				''p61''
				''p62''
				''p64''
				''p65''
				''p66''
				''p67''
				''p69''
